# Supplementary material for: Bias-Optimized Hydrogen Sensing in a Mo-Electrode Pd/SnO2 Thin-Film Sensor with Integrated Microheater
Source: Sensors (Basel). 2026 Feb 14;26(4):1262. doi: 10.3390/s26041262 (PMC12944079; doi:10.3390/s26041262)
Supplement: Supplementary file 1 [file sensors-26-01262-s001.zip]

Archive with 1 entries (1 files):
- sensors-4122199-supplementary.pdf
